# Supplementary material for: Impact of Drp1 Loss on Organelle Interaction, Metabolism, and Inflammation in Mouse Liver
Source: Cells. 2025 May 8;14(10):679. doi: 10.3390/cells14100679 (PMC12109831; doi:10.3390/cells14100679)
Supplement: Supplementary file 1 [file cells-14-00679-s001.zip]

Archive with 1 entries (1 files):
- cells-3603396-supplementary.pdf
